# Supplementary material for: A walk on the wild side: A review of the epidemiology of Toxocara canis and Toxocara cati in wild hosts
Source: Int J Parasitol Parasites Wildl. 2023 Oct 26;22:216–28. doi: 10.1016/j.ijppaw.2023.10.008 (PMC10641444; doi:10.1016/j.ijppaw.2023.10.008)
Supplement: Multimedia component 1 [file mmc1.xlsx]

## Sheet: Sheet1
Table S1: Studies on Toxocara spp. in wild definitive hosts
	Author	Date	Location	Host	How collected	Egg counts/	Sample size	Toxocara	Prevalence	Abundance;	Toxocara	Prevalence	Abundance;	Molecular	Comments
		Collection date				worm counts		canis		Intensity;	cati		intensity;	confirmation
										range; k			range; k
1	Abdybekova & Torgerson	2012	S. Kazakhstan	Wolf	Shot by hunters	Worms	41	Y	0.39	5.52 (A)				Morphological	2.8 F, 9.1M; Abundance statistically significant
		2001-2008		Canis lupus					16/41
2	Acosta-Jamett et. al.	2018	Chiloe Island	Kodkod	Faecal collection	Eggs*	32				Y	56%%		Morphological	* Qualitative sedimentation-flotation technique
		2011	Chile	Leopardus
				guigna
				Darwin's fox			42	Y	24%%
				Lycalopex fulvipes
3	Acuna-Olea et. al.	2020	C & S Chile	Guigna	Road kill &	Worms*	32				Y	37.5	1.28±0.38	Morphological	Note 2 names Guigna v Kodkod
		2015-2018		Leopardus	Wildlife rescue								3.42±0.67		*Washing
				guigna	centres								range 1-8
4	Al-Sabi et. al.	2013	Denmark	Red fox	Hunted	Worms*	384	Y	0.609	2.6
		2009-2012	Mainland &	Vulpes vulpes						4.3					* Sedimentation & counting technique (SCT)
			Islands							range 1-28
				Raccoon dog	Roadkill, hunted		99	Y	0.131	0.2					Significantly higher prevalence & abundance in foxes v racoon dogs
				Nyctereutes	or trapped					1.8
				procyonoides	Eradication programme					range 1-5
				INVASIVE
5	Al-Sabi et. al.	2014	Copenhagan	Red fox	Roadkill (C)	Worms	70	Y	48.6					Morphological
		2007	S. Jutland	Vulpes vulpes	Hunted (J)		48	Y	64.6
6	Alvarez et. al.	1995	Galicia	Red fox	"Captured"	Worms	201	Y	0.23		Y	0.5%*		Morphological	* only a single "small" worm
		1985-1987	NW Spain	Vulpes vulpes
7	Balgrade et. al.	2003	Latvia	Eurasian lynx	Hunted	Worms	42				Y	0.769	12.8 (I)	Morphological	Called T. mystax (old name for T. cati)
		1999-2002		Lynx lynx									range 1-52
8	Bagrade et. al.	2009	Latvia	Wolf	Hunted	Worms	34	Y	0.058	0.05±0.04 (I)				Morphological
		2003-2008		Canis lupus
9	Balicka-Ramisz et. al.	2003	W. Poland	Red fox	?	Worms	1909	Y	0.398					Morphological
		1994-2000		Vulpes vulpes
10	Beldomenico et. al.	2005	Argentina	Geoffroy's cat	Found dead	Worms	7				Y	0.857		Morphological	*Leopardus geoffroyi in 2015 paper
		2003	Monte desert, S. Argentina	Oncifelis geoffroyi*								range 0-57
11	Bindke et. al.	2019	Lower Saxony	Grey wolf	Faecal collection	Eggs*	69	Y	13.04					Morphological	* Sedimentation-flotation/McMaster
		2013-2015	Germany	Canis lupus
12	Bjork et. al.	2000	Tanzania	Lion	Faecal collection	Eggs*	33				Y	0.273		Morphological	* Centrifugal flotation ZnSo4
		1985-1986	Serengeti NP & Ngorongo Crater	Panthera leo
13	Boreka et. al.	2013	Tatra National Park	Wolf	Faecal collection	Eggs*	72	Y	0.069					Morphological	*Flotation
		2011-2012	S. Poland	Canis lupus
				Red fox			45	Y	0.111
				Vulpes vulpes
				Pine marten			15				Y	0.133
				Martes martes
14	Bouchard et. al.	2021	Quebec, Canada	Fox	Hunting & trapping	Eggs*	155	Y	0.11					Morphological	*Modified Stoll's centrifugation sucrose flotation
		2016-2017		Vulpes vulpes	Faecal collection	Worms**									**scraping, filtration, and counting technique (SFCT)
				Coyote			73	Y	0.03
				Canis latrans
				Wolf			22	N	0
				Canis lupus
15	Borgsteede	1984	Dutch/German border	Fox	Caught or shot	Worms*	139	Y	0.737	range 0-106				Morphological	*Washing & sieving; no relationship between worm burden and age
				Vulpes vulpes
16	Bridger et. al.	2009	Newfoundland,	Coyote	Hunting & trapping	Worms	69	Y	0.19	range 3-18					More prevalent in juveniles versus adults
		2001-2003	Canada	Canis latrans
17	Brochier et. al.	2007	Brussels, Belgium	Red fox	Road and rail kill	Worms*	134	Y	0.18					Morphological	* Intestinal scrapping technique
		2000-2004		Vulpes vulpes											Higher prevalence in cubs versus adults
18	Bruzinskaite-Schmidhalter et. al.	2012	Lithunia	Red fox	Hunting	Worms*	269	Y	0.405					Morphological	* Sedimentation & counting technique (SCT)
		2001-2016		Vulpes vulpes
				Raccoon dog			85	Y	0.176
				Nyctereutes
				procyonoides
				INVASIVE
19	Byman et. al.	1977	Minnesota	Wolf	Faecal collection	Eggs*	204	Y	0.0098					Morphological	* Zinc sulphate centrifugal flotation concentration
		1969-1971	USA	Canis lupus				Toxocara spp
20	Cabanova	2017	Slovakia	Grey Wolf	Faecal collection & from	Eggs*	256	Y	0.031					Morphological	*Modified flotation method
		2015-2016		Canis lupus	animals killed by hunters
					or road kill
21	Camacho-Macias et. al.	2018	Queretaro,	Bobcat	Faecal collection	Eggs*	30				Y	0.8		Morphological	*Ritchie flotation method or formalin-ether test
		2015-2016	Mexico	Lynx rufus											Total of 83 samples collected (53 dry, 30 rainy) but
															T. cati only reported for dry season
22	Carver et. al.	2012	California & Colarado	Bobcat	Faecal collection & from	Eggs*	146				Y	0.047		Morphological	* fecal flotation
				Lynx rufus	animals killed by hunters
23	Cirovic et. al.	2015	Serbia	Golden jackal	Hunters	Worms	447	Y	0.016	7.86±2.14 (I)				Morphological
		2005-2010		Canis aureus
24	Cirovic et. al.	2015	Serbia	Grey wolf	Hunters	Worms	102	Y	0.039	range 4-19				Morphological
		2009-2014		Canis lupus
25	Coman	1973	Victoria	Fox	Crown Lands Dept	Worms	1320	Y	0.423	5.9 (A)				Morphological	Significantly higher infection in juveniles versus adults and
			Australia	Vulpes vulpes	inspectors, farmers, sporting clubs					Aggregation					males versus females
					?Shot/trapped?					7 foxes with
										> 40 worms
26	Criado-Fornelio et. al.	2000	Guadalajara	Fox	Hunters	Eggs*	67	Y	0.044					Morphological	*Fecal flotation. Faeces samples from the large intestine
		1997-1999	Spain	Vulpes vulpes
27	Criffield et. al.	2009	Oklahoma	Swift fox	Trapped by investigators	Eggs*	81	Y**	0.222	Median egg				Morphological	*Stoll's method on fresh faeces; modified double-centrifugation
		2003-2004	USA	Vulpes velox						717					technique on fixed material
										Range					** Toxocara stated no species
										66-1367
28	Dalimi et. al.	2006	W. Iran	Fox	Died or shot by	Worms*	22	Y	0.0454					Morphological	* Gut scrapping and sieving
				Vulpes vulpes	investigators
				Golden jackal			10		0.1
				Canis aureus
29	Dare & Watkins	2012	Manitoba, Canada	Cougar	Trapped	Worms	1				Y	NA*	7 worms	Morphological	* Only a single male host
		2011		Puma concolor
30	de Macedo et. al.	2019	Piedmont, Italy	Grey wolf	Road kill	Worms*	42	Y	0.095	2.7 (I)				Morphological	* Intestine scrapped and sieved
		2003-2014		Canis lupus						range 1-6
31	deBlock et. al.	1988	Cantal, France	Red fox	?	Worms	154	Y	0.513					Morphological	In French so method of detection?
		1984-1985		Vulpes vulpes
32	Deksne et. al.	2013	Finland	Eurasian Lynx	Hunters	Eggs*	339 (faecal samples)				Y	0.71		Morphological	*Faecal samples from rectum. Quantitative flotation technique
		2010-2011		Lynx lynx		Worms	296 (intestines)					0.93	median 16		Significant correlation between eggs in the faeces and worms in the intestine
													range 1-167
33	Del Vechio et. al.	2020	Brazil	Cougar	Road kill	Eggs*	1				Y	NA**		Morphological	*Centrifugal flotation for faeces. **No prevalence as single male host
				Puma concolor		Worms
34	Di Cerbo et. al.	2008	Italian Alps	Red fox	Natural death & hunters	Worms*	645	Y	0.5442	5.05±11.89 (A)				Morphological	*Sedimentation and counting technique (SCT)
		1998-2006	N. Italy	Vulpes vulpes						9.27±14.85 (I)
										range 0-162
										k 0.235
35	Di Cerbo et. al.	2008	N.E. Italy	Red fox	Natural death & hunters	Worms*	260	Y	0.485	3.64±8.93 (A)				Morphological	*Sedimentation and counting technique (SCT)
		1997-2003		Vulpes vulpes
36	Diakou et. al.	2021	Greece	European wildcat	Road kill & faecal collection	Eggs*	62				Y	0.452		Morphological	* Centrifugation flotation & Teleman sedimentation
		2015-2021		Felis silvestris		Worms	23					0.609
37	Dominguez & de la Torre	2002	Spain	Iberian wolf	Faecal collection	Eggs	18	Y	0.055					Morphological
		2000-2001	North Burgos province	Canis lupus signatus
38	Dybing et. al.	2013	S.W. Australia	Red fox	Culling programme or roadkill	Worms*	147	Y	0.149	7±7.84 (I)				Morphological	* intestinal scrapping
		2010		Vulpes vulpes						range 1-34
39	Engh et. al.	2003	Kenya	Spotted hyena	Faecal collection	Eggs*	207**				Y***	0.057	Median epg	Morphological	* Sugar flotation & McMaster slide; **from 70 hyenas living in a social group
		1999-2000	Masai Mara National Reserve	Crocuta crocuta									200		*** Egg dimensions resemble T. cati although T. canis has been found in hyenas
													Max		(Baylis, 1937)
													1600
													Variance to
													mean ratio
													2.44
40	Erol et. al.	2021	Turkey	Red fox	?	Worms*	103	Y	14.56	0.52 (A)				Morphological	*Sedimentation & counting technique
				Vulpes vulpes						3.60 (I)
										range 1-9
41	Esfandiari et. al.	2010	Iran	Persian leopard	Killed by villagers	Worms*	1				Y	Single animal		Morphological	* Sieving
		2009	Ahovan county	Panthera pardus saxicolor
42	Eslahi et. al.	2017	Iran	Golden jackal	Road kill	Worms*	11	Y	0.272						* Intestinal scrapping
		2015	Guilan Province	Canis aureus
43	Figueiredo et. al.	2021	Extremadura	Iberian lynx	Faecal collection	Eggs*	32				Y	0.156	Mean epg	Morphological	* McMaster; Willis flotation; Sedimentation technique
		2016-2018	Spain	Lynx paradinus									4566.7
													Range 100-
													11050
44	Figueiredo et. al.	2018	C.W. Portugal	Stone Marten	Faecal collection	Eggs*	13	?	0.15					Morphological	* McMaster; Willis flotation; Sedimentation technique
		2014-2015		Martes foina				Toxocara spp
45	Figueiredo et. al.	2016	C.W Portugal	Iberian wolf	Faecal collection	Eggs*	11	Y	0.0909					Morphological	*Willis flotation
		2014-2015		Canis lupus signatus
				Red fox			28		0.2143
				Vulpes vulpes
46	Fiocchi et. al.	2016	Emilia-Romagna region	Italian wolf	Cull or natural causes	Worms*	3	Y	0.333	0.3 (A)				Morphological	*Sedimentation and counting technique (SCT)
		2013-2014	Italy	Canis lupus						1 (I)
				italicus						range 1
				Red fox			57		0.526	3.2(A)
				Vulpes vulpes						6 (I)
										range 1-30
										Variance to
										mean ratio
										13.1
47	Fiorello et. al.	2006	Bolivian Chaco	Ocelot	Trapped by investigators	Eggs*	10				Y	0.1		Morphological	*Centrigugation, concentration, flotation techniques
		2001-2003	Bolivia	Leopardus pardalis
48	Flacke et. al.	2010	KwaZulu-Natal Province	African wild dog	Immobilized for collaring	Eggs*	12	Y	0.75						* Faecal float analysis
		2006-2007	South Africa	Lycaon pictus	or translocation
49	Forrester et. al.	1985	Southern Florida	Florida panther	Various - road kill, illegally,	Eggs	7				Y	0.286	2 (I)	Morphology
		1978-1983		Felis concolor corgi	at capture								range 2
50	Foster et. al.	2006	Southern Florida	Florida panther	?	Worms*	18				Y	0.06	2(I)	Morphology	*Scrapping & sieving
		1978-2003		Puma concolor coryi											Toxocara mystax
51	Franssen et. al.	2014	Border region East	Red fox	Caught or shot	Worms*	136	Y	0.61					Morphology	* Mucosal scrapping
		2010-2012	Netherlands	Vulpes vulpes											Significant reduction 61% versus 73.7%
															Borgsteede 1984 p = 0.028
															Males 71.2%; Females 49.2% (p = 0.013)
52	Frey et. al.	2022	Switzerland	Golden jackal	Shot, disease, road kill	Eggs*	4	Y	0.25					Morphology	* sedimentation/flotation
		2016-2021		Canis aureus
53	Ghaemi et. al.	2011	Iran	Persian leopard	road kill	Worms*	2				Y	1		Morphology	* sieving
		2009		Panther pardus saxicolor								range 3-21
54	Gicik et. al.	2009	Kars Province, Turkey	Red fox	road kill	Worms*	20	Y	20% Worms					Morphology	*Worms washing: eggs Saturated ZnSo4 flotation
		2004-2007		Vulpes vulpes		Eggs*			15% Eggs
55	Gonzalez-Acuna et. al.	2010	Chile	Kodkod	road kill	Worms	2				Y	0.5		Morphology	Also Lepardus guigna
				Oncifelis guigna								range 0-72
56	Gonzalez et. al.	2007	Russian Far East	Siberian tiger	Faecal collection	Eggs*	3 tiger				Y	1	mean eggs	Morphology	*filtration/sedimentation method
		2001		Panther tigris altaica			2 cat**						397		** no T. cati detected
				Amur cat									range
				Felis bengalensis euptilurus									95-943
57	Gorski et. al.	2006	Poland	Fox	Faecal collection	Eggs*	22	Y	0.136					Morphology	*Standard flotation & sedimentation methods
		2003-2004	Bialowieza Primeval Forest	Vulpes vulpes
				Eurasian lynx			7				Y	14.75
				Lynx lynx
				Pine Marten			38				Y	0.026
				Martes martes
58	Grigione et. al.	2014	Pinellas county	Coyote	Faecal collection	Eggs*	40	Y	0.03					Morphology	*faecal flotation & formalin-ether acetate sedimentation
		2005-2007	Florida	Canis latrans											Note sample size missing for suburban area so only used protected sites
59	Guberti et. al.	1993	Italy	Wolf	Illegal killing	Worms	89	Y	0.17	1.93±1.12 (I)				Morphology	Prevalence and higher number of worms in juveniles versus adults
		1987-1993		Canis lupus						range 1-9
60	Habtamu et. al.	2017	Ethiopia	African civit	Faecal samples after	Eggs*	17	?	0.64					Morphology	* Sheather's flotation & sedimentation
		2011-2013?		Civettictis civetta	trapping			Toxocara spp
61	Hackett & Walters	1980	Mid Wales	Fox	?	Worms	280	Y	0.63	4.5 (Mean wb)				Morphology
		1973-1977		Vulpes vulpes						range 1-29
62	Heddergott et. al.	2016	East Kyrgystan	Pallas' cat	Found dead	Worms*	1				Y	NA	9 worms	Morphology	* 2nd internal transcribed spacer ITS-2 of ribosomal DNA
		2013		Otocolobus manul										& molecular
														confirmation*
63	Heidt et. al.	1988	Central Arkansas	Bobcat	Trapped to	Eggs*	8				Y	0.375		Morphology	*Fecal samples were analysed using fecasol and a fecalyzer
		1982-1984	USA	Felis rufus	collect faecal samples
					then released
64	Hermosilla et. al.	2017	Gorski Kotar region	Wolf	Faecal collection	Eggs*	400	Y	0.028					Morphology	*Sodium acetate acetic acid formalin (SAF) technique
		2002-2011	Croatia	Canis lupus
65	Hernandez-Camacho et. al.	2011	El Cimatario National Park	Gray fox	Faecal collection	Eggs*	249	Y	0.008					Morphology	*Sedimentation ether formaldehyde technique
		2003-2004	Central Mexico	Urocyon cinereoargenteus
66	Hiestand et. al.	2014	Souther Illinois	Bobcat	Road kill & trapping	Worms*	43				Y	0.2325	4 (A)	Morphology	*Sieving and sedimentation
		2003-2012	USA	Lynx rufus									14 (I)		Modelled the potential presence of T. cati. Land cover an important variable.
67	Hiestand et. al.	2014	Southern Illinois	Bobcat	Road kill & trapping	Worms*	67				Y	0.25	3±11 (A)	Morphology	*Sieving and sedimentation
		2003-2012	USA	Lynx rufus									14±18 (I)
													range 1-60
68	Holmes & Podesta	1968	Alberta	Wolf	Shot, trapped or poisened	Worms*	98	Y	2.04	range 2-3					* washed
		1959-1967	Canada	Canis lupus
				Coyote			75	Y	1.33	range 1
				Canis latrans
69	Ilic et. al.	2016	Serbia	Red fox	Hunted	Worms*	172 foxes	Y	0.4941					Morphology	*Washing & sieving
		2010-2014		Vulpes vulpes			60 jackals		0.2333						Foxes young 84%; adults 29% significantly different
				Golden jackal											Jackals young 36.36%; adults 15.78% NS
				Canis aureus
70	Jancev & Ridjakov	1977	N. W. Bulgaria	Fox	?	Worms	243	Y	0.4979						T. mystax 0.41%
				Vulpes vulpes crucigera
71	Jankovska et. al.	2016	Karlovy Vary	Fox	?	Worms*	40	Y	0.375	3 (I)				Morphology	*Intestinal scrapping & sedimentation (ITS)
		2010-2012	N. W. Bohemia Czech Republic	Vulpes vulpes						range 1-24
72	Jiminez et. al.	2012	Chiloé island	Darwin's fox	Faecal collection	Eggs*	189	Y	0.0105					Morphology	*NaCl and Zn S04 centrifugation, concentration & flotation
		2003-2004	S. Chile	Pseudalopex fulvipes
73	Kazlauskas &Prûsaitë	1976	?	Eurasian lynx	?	Worms	17				Y	0.933		Morphology	Data obtained from Bagrade et. al. 2003
		?	Lithunia	Lynx lynx
74	Kloch et. al.	2005	Mazury lake districy	Wolf	Faecal collection	Eggs*	52	Y	0.135	2.041.23				Morphology	* Fulleborn flotation technique & decantation technique
		2001-2002	N. E. Poland	Canis lupus						Geometric mean
75	Kobbekaduwa et. al.	2017	Sri Lanka	Leopard	Faecal collection	Eggs*	20				Y	0.62	477.6	Morphology	*Modified salt flotation and McMaster counting chamber. Designated Toxocara not T. cati
		2014	various national parks	Panthera pardus katiya									50-1400
				Fishing cat			5				Y	0.533	431.3
				Prionailurus viverrinus									50-80,000
76	Kolodziej-Sobocinska et. al.	2018	Poland	Eurasian lynx	Found dead	Worms	11				Y	0.64	26 (I)	Morphology
		2007-2017		Lynx lynx									17 (A)
77	Koller et. al.	2019	Switzerland	Red fox	Faecal collection	Eggs*	1481	Y	0.121					Morphology	*fecal flotation: Significant effect of bioregion - 10.9, 15, 6.4, 2.3 - Alps, Central
		2010-2012	72 study areas across Switz	Vulpes vulpes											plateau, Jura, Southern Alps
78	Lahmar et. al.	2014	Tunisia	Golden jackal	Shot or trapped by hunters	Worms*	31	Y	0.16	3.2 (Mean I)				Morphology	*Intestinal scrapping and washing
		2008-2011		Canis aureus
79	Laurimaa et. al.	2016	Estonia	Red fox	Hunters	Worms*	108	Y	0.296	5 (Mean I)				Morphology	*Sedimentation & counting technique; Significant relationship between Scabies
		2010-2012		Vulpes vulpes						range 1-20					& T. canis
80	Lesniak et. al.	2017	Germany	Grey wolf	Road kill or poached	Worms*	53	Y	0.11					Morphology**	Conventional parasitological dissection; macroparasite PCR using 450 bp fragment
		2007-2014		Canis lupus										& molecular	of cytochrome oxidase subunit 1 gene (cox 1)
														confirmation
81	Letkova et. al.	2006	Slovak republic	Red fox	Hunters	Worms*	302	Y	0.2582					Morphology	* Intestinal scrapping technique (IST); sedimentation & counting technique (SCT)
		2000-2004	East Slovak region	Vulpes vulpes
82	Loos-Frank & Zeyhle	1982	S.W. Germany	Red fox	Hunters & road kill	Worms*	3138	Y	0.313						*Washing
		1976-1980		Vulpes vulpes
83	Magi et. al.	2009	Italy	Red fox	Hunters	Worms*	129	Y	0.091	0.5 (A)				Morphology	* Sediment & counting: Lower detection for eggs versus worms.
		2004-2006	Tuscany	Vulpes vulpes			110			6.1(I)
										range 1-20
						Eggs*	110	Y	0.064
84	Martinez-Carrasco et. al.	2007	Spain	Red fox	Hunters	Worms*	55	Y	0.455	4.9±8.5 (I)				Morphology	* Sheather's sugar flotation; scrapping, washing & sieving (worms)
		2001-2004	Murcia S. E. Spain	Vulpes vulpes						range 1-35					Juveniles versus adults - worms 57.7% versus 34.5%
						Eggs*	55	Y	0.127						Juveniles versus adults eggs 15.4% versus 10.3%
															2 T. cati worms detected - prevalence 1.8% (2 worms)
															Lower detection for eggs versus worms.
85	Meijer et. al.	2011	Sweden	Arctic fox	Faecal collection	Eggs*	29 2008	Y	0.07					Morphology	*Flotation & centrifugation; modified Teleman sedimentation
		2008 & 2010	mountain Tundra	Vulpes lagopus			23 2010	Y	0.3						Significant difference in prevalence between the two years
		2008 Low food
		2010 High food
86	Meshgi et. al.	2009	Iran	Golden jackal	Euthanaesed	Worms*	79	Y	0.253					Morphology	*Scrapping & washing
		2003-2004	11 Provinces	Canis aureus
87	Miller & Harkema	1968	USA	Bobcat	Trappers & hunters	Worms	16				Y	0.75		Morphology
		?	N & S. Carolina	Lynx rufus							T. mystax
88	Milijevic et. al.	2021	Serbia	Golden jackal	Trapped	Worms*	64	Y	0.047	0.2 (A)				Morphology	*Intestinal scrapping technique (SCT)
		2015-2018	Vojvodina province	Canis aureus						4.3 (I)
										range 1-11
89	Milijevic et. al.	2019	Serbia	Red fox	Trapped	Worms*	223	Y	0.166	0.3 (A)				Morphology	*Intestinal scrapping technique (SCT)
		2015-2018	Vojvodina province	Vulpes vulpes						1.7 (I)
										range 1-6
90	Millan & Casanova	2007	Spain	Iberian lynx	Road kill or illegally shot	Worms*	5				Y	0.2	0.20±0.44 (A)	Morphology	*"Routine techniques for helminths"
		2004-2006	Sierra Morena & Donana	Lynx pardinus
91	Miller et. al.	1998	USA	Swift fox	Live trapping	Faeces*	12	Y	0.5					Morphology	* Sheather's sugar flotation
		1989-1990	S.E. Colarado	Vulpes velox				Toxocara sp
92	Miterpakova et. al.	2009	Slovak republic	Red fox	Hunters	Eggs*	1198	Y	0.125					Morphology	* Faeces from rectum. Sugar floatation technique - Shaether method
		2000-2006		Vulpes vulpes
93	Moleon et. al.	2015	Argentina	Pampas fox		Worms*	9	Y	0.5					Morphology	* No method; faeces also processed by species ID based on GI tract worm ID
			12 provinces	Lycalopex gymnocercus
				Geoffroy's cat			27				Y	0.39
				Leopardus geoffroyi
				Kodkod			2				Y	1
				Leopardus guigna
				Cougar			3				Y	0.67
				Puma concolor
94	Moks et. al.	2006	Estonia	Wolf	Hunters	Worms*	26	Y	0.08	range 1-2				Morphology	* "recognised helminthological methods"
		2000/2001		Canis lupus
		2003/2004
95	Munoz et. al.	2018	N. W. Spain	Iberian wolf	Faecal collection	Eggs*	93	Y	0.1075					Morphology	* Zinc sulphate flotation
		2013	Sierra de la Culebra	Canis lupus signatus
96	Myskova et. al.	2019		Arctic fox	Faecal collection	Eggs*	62	Y	0.016					Molecular	* Negative by microscopy (Sheather's sugar flotation, AMS III sedimentation)
		201020132015	Spitsbergen, Svalbard Archipelego	Vulpes lagopus										analysis	Molecular: ITS region of nematodes of the family Ascaridae using
															primer set ASITS1
97	Olmedo et. al.	2018	Spain	Stone Marten	Faecal collection	Eggs*	21	Toxcara sp	0.2381					Morphological	* Ritchie's concentration method
		?	N.E. Segovia	Martes foina				designated
								T. cati
								in pine
								marten
98	Paoletti et. al.	2017	Italy	Apennine wolf	Faecal collection	Eggs*	37	Y	0.0434					Morphological	*Flotation using NaNo3 saturated solution
		2013-2014	C. Italy Abruzzo region	Canis lupus italicus										&	eggs identified with primers specific
														Molecular	for the ribosomal internal transcribed spacer (ITS-2) of Toxocara
														analysis
99	Papadopoulus et. al.	1997	Greece	Red fox	Shot or poisened	Worms*	314	Y	0.286					Morphological	*Washing & scrapping
		1984-1986		Vulpes vulpes
				Wolf			6	Y	0.166
				Canis lupus
				Jackal			5	Y	0.4
				Canis aureus
100	Patton & Rabinowitz	1994	Thailand	Leopard	Faecal collection	Eggs*	54				Y	0.333		Morphological	*Sugar flotation & sedimentation
			Huai Kha Wildlife sanctuary	Panthera pardus											Stated as Toxocara like and T. cati in the text
				Tiger			19				Y	0.157
				Panthera tigris
101	Patton et. al.	1986	Belize	Jaguar	Faecal collection	Eggs*	25				Y	0.64		Morphological	* Centrifugal flotation using NaCl
		1983-1985	Cockscomb basin	Panthera onca
				Ocelot			8				Y	0.625
				Felis pardalis
				Puma			4				Y	1
				Felis concolor
102	Pavolovic et. al.	1997	Yugoslavia	Red fox	Hunters	Worms*	357 adults	Y	0.4426	range 2-27				Morphological	*Washing
			Belgrade	Vulpes vulpes			102 juveniles	Y	0.7157	range 1-9
							Overall 459	Y	0.5032
103	Peng et. al	2020	N.E. China	Amur tiger	Faecal collection	Eggs*	62				Y	0.774	528.0±1012.0	Morphological	* Flotation using saturated NaCl solution & McMaster for intensity
		2012-2016		Panthera tigris altaica									EPG	&	Moecular - PCR using partial fragment of the ITS of T. cati
														Molecular
														analysis
104	Pilarczyk et. al.	2022	N. Poland	Raccoon dog	Hunters	Worms*	96	Y	0.1875					Morphological	*Sedimentation & Counting technique (SCT)
		2018-2021		Nyctereutes
				procyonoides
				INVASIVE
105	Popiolek et. al.	2007	S. Poland	Wolf	Faecal collection	Eggs*	89	Y	0.056					Morphological	*Decantation method
		2002-2004	W. Beskidy Mountains	Canis lupus
106	Radwan et. al.	2009	Egyypt	Red fox	?	Worms	41	Y	0.488	5.4±4.30 (I)				Morphological	Statistically significant increase in intensity in female foxes and female wolves
		2004	Giza & Fayoum	Vulpes vulpes						2.3±3.9 (A)
										range 1-17
				Wolf			43	Y	0.628	15.1±13.7
				Canis lupus						8.09±12.5
										range 1-61
				Egyptian mongoose			42	Y	0.595	10.6±10.70
				Herpestes ichneumon						6.4±9.8
										range 1-50
107	Rajkovic-Janje et. al.	2002	Croatia	Red fox	Hunters	Worms*	85	Y	0.2823	2.15 (1)				Morphological	*Scrapping & washing
		1999	Zagreb county	Vulpes vulpes	Rabies control					Geometric mean
										range 0-15
108	Rataj et. al.	2013	Slovenia	Red fox	Hunters	Worms*	428	Y	0.383					Morphological	*Washing & scrapping
		2002-2005		Vulpes vulpes
109	Rausch et. al.	1983	USA	Cougar	Hunters	Worms*	39				Y	0.15	2.7 (I)	Morphological	*Washing
		1976-1978	N.E. Oregon	Felis concolor									range 1-6
110	Razmjoo et. al.	2014	Iran	Jackal	?	Worms*	56	Y	0.125					Morphological	*Scrapping & washing
		2010-2013	Ilam province	Canis aureus
				Fox			62	Y	0.2741
				Vulpes vulpes
111	Redman et. al.	2016	USA	Coyote	Hunters	Worms*	29	Y	0.2413	range 1-8				Morphological	*Washing & sedimentation
		2014-2015	S. E. Nebraska & Shenandoah , Iowa	Canis latrans
112	Reinhardt et. al.	2023	Germany	Raccoon	Hunters	Worms*	102	Y	0.0099					Morphological	* Segmented sedimentation & counting technique (SSCT) & complete or partial mitochondrial
		2019-2020	C & N.E. Germany	Procyon lotor										& Molecular	(mt) NADH dehydrogenase subunit- 1 (nad1)
				INVASIVE											No eggs detected in faeces so cannot confirm that the racoon is a definitive host
113	Reperant et. al.	2007	Switzerland	Red fox	Road kill	Worms*	228	Y	0.443					Morphological	*Sedimentation & counting; Stable in adults but changes over seasons in juveniles
		1998-2002	Geneva	Vulpes vulpes											73.3% spring, 64.9% summer, 41.7% fall, 40% winter
114	Richards et. al.	1993	United Kingdom	Red fox	Road kill & other causes	Worms*	521							Morphological	* washing of intestinal sections; ** = variance to mean ratio;
		1986-1990	Bristol	Vulpes vulpes			292 Male	Y	0.582	3.7±0.45					Prevalence significantly higher in males v females & juveniles versus adults
										range 1-52
										k = 0.328; 16.03**
							229 Female	Y	0.441	2.64±0.41
										range 1-37
										k = 0.223; 14.26**
115	Richards et. al.	1995	United Kingdom	Red fox	Farmers, gamekeepers etc	Worms*	843	Y	0.559	7.17 (I)				Morphological	* washing of intestinal sections; ** = variance to mean ratio
		1985-1990	England	Vulpes vulpes	shot?					4.01±0.31 (A)
										k = 0.288; 20.45*
116	Rickard & Foreyt	1992	USA	Cougar	Found dead	Worms*	2				Y	1	Range 5-62	Morphology	*Washing & scrapping
			Washington	Felis concolor
117	Roddie et. al.	2008	Ireland	Red fox	Hunters	Worms*	87	Y	0.61	4±8 (A)				Morphology	*Sieving
		2005	6 counties	Vulpes vulpes						range 0-54					Note relationship between eggs on the hair and worms in this paper
															Male 74%, female 51%; Worm burden 4.6±7, male 3.33±8.72 female 0-37, 0-54
															Adult 61%, juvenile 64%, worm burden 3.55±7.82, 4.75±8.15, 0-54, 0-37 NS
118	Rollings	1945	USA	Bobcat	Trappers ?	Worms*	50				Y	0.42		Morphology	* Viscera of preserved specimens examined for parasites
		1938-1939	North-Central and Northeastern	Lynx rufus
			Minnesota, Beltrami and Cook
			counties
119	Saeed et. al.	2006	Denmark	Red fox	Road kill & hunters	Worms*	1040	Y	0.594	6.9 (I)					* Intestinal scrapping technique (IST) & intestinal sedimentation technique (IST)
		1997-2002	14 provinces	Vulpes vulpes			546 male	Y	0.685	7.8(I)					** = k
										5.2 (A); 0.213**
							494 female	Y	0.494	5.6(I)
										2.1 (A); 0.248**
120	Saaed & Kapel	2006	Denmark	Red fox	Road kill & hunters	Worms*	as above	Y		Overall				Morphology	* Sections & washing/sieving; ** McMaster method
		1997-2002	14 provinces	Vulpes vulpes		Eggs**	with some			7 (I)					Relationship between worms & eggs; also sensitivity of worms (76%) versus eggs (41%)
							additions			4.1 (A)
										range 1-116
										k = 0.233
121	Sadighian	1969	Iran	Jackal	Shot or trapped	Worms*	20	Y	0.1					Morphology	*Scrapping & washing
			Shahsavar area, Caspian region	Canis aureus
122	Santos et. al.	2012	Brazil	Crab-eating fox	Faecal collection	Eggs*	5	Y	0.2					Morphology	* Sedimentation/flotation in saturated NaCl & formy ether centrifugation
			Serra do Cipo National Park,	Cerdocyon thous				Toxocara
			Minas Gerais					spp
123	Sato et. al.	1999	Japan	Japanese fox	Taxidermist	Worms	7	Y	0.71	Range 1-10				Morphology
		1997-1998	N.W. Tohoku region	Vulpes vulpes japonica
124	Schmidt-Posthaus et. al.	2002	Switzerland	Eurasian lynx	Found dead	Eggs*	58				Y	0.396		Morphology	* ZnCl2/NaCl and NaCl floatation methods
		1987-1999	Swiss Alps & Jura mountains	Lynx lynx							Toxocara
											spp
125	Segeritz et. al.	2021	Germany	Eurasian lynx	Faecal sampling	Eggs*	24				Y	0.458		Morphology	*Sodium acetate acetic acid formaldehyde (SAF) techniuu. Molecular confirmation
		2019-2021	Harz mountains	Lynx lynx										Molecular confirm	by multiplex QPCR
														n = 5/11
126	Segovia et. al.	2001	N.W. Spain	Wolf	?	Worms*	47	Y	0.064	3.3±2.2 (I)				Morphology	* Conventional helminthological methods
				Canis lupus
127	Segovia et. al.	2003	Spain	Wolf	?	Worms*	50	Y	0.06	0.20±0.15 (A)				Morphology	* Intestine cut into segments
				Canis lupus						range 1-7
										Variance to mean
										ratio = 5.3
128	Segovia et. al.	2004	Spain & Portugal	Red fox	Provided by "official	Worms	399	Y	0.293	1.71±0.56 (A)	Y	0.002	0.007	Morphology
			Iberian peninsula	Vulpes vulpes	institutions"					range 1-213			3
129	Sepalage et. al.	2020	Sri Lanka	Asian palm civet	Faecal collection	Eggs*		Y		Not a canid	Y	0.285		Morphology	* Sedimentation/ Sheathers surcrose flotation/ modified salt flotation
		2016-2017	4 National parks	Paradoxurus hermaphroditus							Toxocara				Not a felid
											spp
130	Sheikh et. al.	2023	India	Golden jackal	Faecal collection	Eggs*	879	Y	0.2286					Morphology	* Fecal floatation and sedimentation
		2017-2019	Kashmir Himalaya	Canis aureus
131	Shimalov & Shimalov	2002	Belarus	Raccoon dog	?	Worms	78	Y	0.205	range 1-10				Mporphology
		1981-1999	Polesie, S. Belarus	Nyctereutes
				procyonoides
				INVASIVE
132	Shimalov & Shimalov	2000	Belarus	Wolf	?	Worms	52	Y	0.212	range 1-12				Morphology
		1981-1986	Polesie, S. Belarus	Canis lupus
133	Shimalov & Shimalov	2003	Belarus	Red fox	Hunting	Worms	94	Y	0.255	range 2-40	Y	0.032	range 2-7	Morphology	Note T. canis and T. cati in foxes
		1981-2001	S. Belarus	Vulpes vulpes
134	Siyadatpanah et. al.	2019	Iran	Golden jackal	Road kill	Worms*	43	Y	0.045					Morphology	* Scrapping & sedimentation
		2017-2018	Mazandaren, N. Iran	Canis aureus
135	Skirnisson et. al.	1993	Iceland	Arctic fox	Caught	Worms*	50	Y	0.02					Morphology	* Washing & sieving
		1986-1987	West & North	Alopex lagopus					0% coastal
									5% inland
136	Silva et. al.	2021	Brazil	Puma	Road kill	Eggs*	2				Y	1		Morphology	* Sedimentation & flotation with NaCl, ZnSo4
		2016-2018	N. Central & N. Parana state	Puma concolor							Toxocara spp
			S. Brazil	Southern tiger cat			4				Y	0.25
				Leopardus guttulus
137	Smith	1978	Canada	Red fox	Submitted to path lab	Worms*	61	Y	0.705					Morphology	* Washing & sieving
			New Brunswick & Nova Scotia	Vulpes vulpes
138	Smith et. al.	1986	Canada	Canada lynx	Hunters	Worms*	274				Y	0.33	3.9(I)	Morphology	* Washing & sedimentation
			N. Ontario	Felis canadensis									range 1-20
139	Smith et. al.	2003	Great Britain	Red fox	Gamekeepers & landowners	Worms*	588	Y	0.616	6.1 (I)				Morphology	* Scrapping & sedimentation
				Vulpes vulpes						range 1-103
140	Stone & Pence	1978	USA	Bobcat	Hunters	Worms	66				Y	0.17	5 ( I)	Morphology
		1973-1977	Rolling plains West Texas	Felis rufus							T. mystax		range 1-27
141	Stronen et. al.	2011	Canada	Wolf	Faecal collection	Eggs*	601	Y	0.002					Morphology	* modified Wisconsin technique
		2001-2003	Riding Mountain NP	Canis lupus					0.3%**	18 (I)					** data from RMNP 2001-2003 only. Other time and site none detected
		2003-2005	Duck Mountain NP												n = 320
			S.W. Manitoba
142	Stuart et. al.	2013	Ireland	Red fox	Faecal collection	Eggs*	91	Y	0.19					Morphology	* ZnSo4 flotation
				Vulpes vulpes
143	Suchentrunk & Sattman	1994	Austria	Red fox	Shot, trapped, road kill, poison	Worms*	307	Y	0.429					Morphology	* Washing & sieving
		1979-1982		Vulpes vulpes
144	Szczesna et. al.	2007	S. Poland	Wolf	Faecal collection	Eggs*	58	Y	0.035					Morphology	* Zn So4 flotation
			Bieszczady Mountains	Canis lupus
145	Szczesna et. al.	2008	Poland	Eurasian lynx	Faecal collection	Eggs*	100				Y	0.26	6.46±1.9	Morphology	*Sedimentation and flotation ZnSo4
		2001-2006	Bialowieza Primal Forest E.	Lynx lynx									Mean EPG
			Poland										range 1-48
146	Takacs et. al.	2014	Hungary	Golden jackal	Hunters & roadkill	Worms	20	Y	0.2					Morphology
		2010-2012		Canis aureus
147	Tiekotter	1985	USA	Bobcat	Hunters	Worms*	75				Y	0.39	3 ( 1)	Morphology	*Flushing & sieving
		1977-1979	Nebraska, South Dakota,	Lynx rufus									range 1-13		No relationship with age or sex
			Kansas & Wyoming
148	Torres et. al.	1998	Spain	Iberian lynx	Road kill or hunters	Worms*	8				Y	0.375	5.3 (I)	Morphology	* General helminthological methods
			Montes de Toledo, Sierra Morena	Lynx pardinus									range 1-11
			& Donara National Park
149	Tull et. al.	2022	Estonia	Fox	Faecal collection	Eggs*	131	Y	0.137					Morphology	* Concentration flotation with NaCl & glucose
		2019	W. Estonia	Vulpes vulpes
				Golden jackal			65	Y	0.046
				Canis aureus
				Pine marten			19	Y	0.053
				Martes martes
				American mink			5	Y	0.2
				Neovison vison
150	Tylkowska et. al.	2021	Poland	Red fox	Culling programme - shot	Worms*	620	Y	0.302	12.2 (I)				Morphology	* Washing, sedimentation & counting technique (SCT)
			West Pomerania, N.W. Poland	Vulpes vulpes						range 1-84					Sig difference in prevalence & intensity by intestinal location
															Duodenum, jejunum, ileum: 20.7%, 26%, 10.3%; 3.2, 9.8 and 4.5 p less than 0.001
151	Ubelaker et. al.	2014a	New Mexico	Swift fox	Road kill	Worms	31	Y	0.548					Morphology
				Vulpes velox
152	Ubelaker et. al.	2014b	New Mexico	Kit fox	Road kill	Worms	53	Y	0.038		Y	0.019		Morphology
		1996-1998	9 counties	Vulpes macrotis
153	Valdmann et. al.	2004	Estonia	Eurasian lynx	Hunters	Worms*	37				Y	0.68	17.1 (I)	Morphology	* Washing
		1999-2001		Lynx lynx									range 2-78
154	van Kesteren et. al.	2014	Ethiopia	Ethiopian wolf	Faecal sampling	Eggs*	94	Y	0.149	Median epg				Morphology	*Semi quantitative volumetric dilution method
		2008-2010	Bale mountains og S. Ethiopia	Canis simensis				stated as		3 (2-3.75 IQ)					No relationship with host factors
								Toxocara		Max epg 9
155	van Zyll de Jong	1966	Canada	Canada lynx	Trapping	Worms*	113				Y	0.04		Morphology	* Washing
		1961-1963	Alberta & Mackenzie District	Lynx canadensis
156	Vega et. al.	2018	Argentina	Geoffrey's cat	Road kill or found dead	Worms*	7				Y	1		Morphology	* Molecular confirmation PCR restriction fragment length
		1996-2016	Patagonia	Leopardus geoffroyi										& Molecular	length polymorphism (PCR-RFLP) on the ITS-1 region for larval & adult DNA
														confirmation
157	Vega et. al.	2021	Argentina	Andean fox	Found dead	Worms*	9	Y	0.333					Morphology	* Molecular confirmation PCR restriction fragment length
			Patagonia	Lycalopex culpaeus										& Molecular	length polymorphism (PCR-RFLP) on the ITS-1 region for larval & adult DNA
														confirmation
158	Virta et. al.	2022	Finland	Eurasian lynx	Huting & road kill	Worms*	2756				Y	0.843	18±25.5 (A)	Morphology	* Washing
		1999-2015		Lynx lynx									21.2±26 (I)
													range 1-218
													k = 0.513
159	Vizcaychipi et. al.	2016	Argentina	Bush dog	Faecal sampling	Eggs*	27	Y	0.222					Morphology	* Sedimentation - modified Teleman; flotation - Sheather & Willis
		2011	N. Misiones	Speothos vanaticus
160	Waid & Pence	1988	USA	Mountain lion (Cougar)	Hunters	Worms*	53				Y	0.038	0.3±0.3	Morphology	* Scrapping, washing, sedimentation
		1984-1987	S.W. Texas	Felis concolor									9.0±3.5
													range 4-14
161	Wapenaar et. al.	2013	Canada	Fox	Faecal sampling	Eggs*	271	Y	0.251					Morphology	* Sucrose fecal flotation method
		2004-2005	Prince Edward Island	Vulpes vulpes											Significant difference - juvenile versus adult foxes 32.5% v 15.1% p less than 0.05
				Coyote			185	Y	0.022						Significant differences - foxes v coyotes p less than 0.05
				Canis latrans
162	Watson et. al.	1981	USA	Bobcat	Trappers & Hunters	Worms	143; WV				Y	0.89	44 (I)
		1977-78, 1978-79	W. Virginia & Georgia	Felis rufus							T. mystax		range 1-1258
							10,G				Y	0.8	13 (I)
													range 1-39
163	Waindok et. al.	2021	Germany	Red fox	Shot, found dead or	Eggs*	80	Y	0.438					Morphology	* ZnS04 sedimentation/flotation
		2013-2016	N. Germany, Schleswig-Holstein	Vulpes vulpes	trapped
				Raccoon dog			9	Y	0.333
				Nyctereutes
				procyonoides
164	Willingham et. al.	1996	Denmark	Red fox	Road kill	Worms*	68	Y	0.235	17.1 (A)				Morphology	* Washing & sieving. Egg counts also done but significantly understimate
		1993	Copenhagan	Vulpes vulpes						range 1-55
165	Wolfe et. al.	2001	Ireland	Red fox	Road kill & shot	Worms*	77	Y	0.377	2.43 (A)				Morphology	* Washing & sieving. Egg counts also done but significantly understimate
		1999-2000		Vulpes vulpes						range 0-32
166	Yasuda et. al.	1993	Japan	Tsushima leopard cat	Road kill	Worms	3				Y	0.333	Range 0-34	Morphology
		1988	Tsushima Island	Felis bengalensis euptilurus
167	Yasuda et. al.	1994	Japan	Tsushima leopard cat	Road kill	Worms	2				Y	0.5		Morphology
		1993		Felis bengalensis euptilurus
				Iriomote cat			2				Y	1
				Felis iriomotensis
168	Zare-Bidaki et. al.	2010	Iran	Red fox	Shot or found dead	Worms*	84	Y	0.427					Morphology	* Sedimentation & counting technique
		2006-2008	N.W Iran - Moghan Plain	Vulpes vulpes
169	Ziadinov et. al.	2010	Kyrgystan	Red fox	Hunting	Worms*	151	Y	0.304	2.01 (A)				Morphology	* Sedimentation & counting technique
		2006-2007	Atbasky region	Vulpes vulpes						k = 0.30
